# Supplementary material for: Differences in Executive Functioning Between Patients with IDH1-Mutant Oligodendroglioma and Astrocytoma Before and After Surgery
Source: Cancers (Basel). 2026 Jan 5;18(1):175. doi: 10.3390/cancers18010175 (PMC12784891; doi:10.3390/cancers18010175)
Supplement: Supplementary file 1 [file cancers-18-00175-s001.zip]

Archive with 1 entries (1 files):
- cancers-4028673-supplementary.pdf
